# Supplementary material for: A Survey of Practice and Factors Affecting Physiotherapist-Led Health Promotion for People at Risk or with Cardiovascular Disease in Cameroon
Source: Clin Pract. 2024 Aug 29;14(5):1753–66. doi: 10.3390/clinpract14050140 (PMC11417807; doi:10.3390/clinpract14050140)
Supplement: Supplementary file 1 [file clinpract-14-00140-s001.zip]

Archive with 1 entries (1 files):
- clinpract-3116027-supplementary.pdf
